# Supplementary material for: InDel and CNV within the AKAP13 Gene Revealing Strong Associations with Growth Traits in Goat
Source: Animals (Basel). 2023 Aug 29;13(17):2746. doi: 10.3390/ani13172746 (PMC10487263; doi:10.3390/ani13172746)
Supplement: Supplementary file 1 [file animals-13-02746-s001.zip]

Archive with 1 entries (1 files):
- animals-2526689-supplementary Table S1.xlsx
