# Supplementary material for: InDel and CNV within the AKAP13 Gene Revealing Strong Associations with Growth Traits in Goat
Source: Animals (Basel). 2023 Aug 29;13(17):2746. doi: 10.3390/ani13172746 (PMC10487263; doi:10.3390/ani13172746)
Supplement: Supplementary file 1 [file animals-13-02746-s001.zip › animals-2526689-supplementary Table S1.xlsx]

## Sheet: 1
CNV_id		CNV1	CNV2	CNV3
chr		21	21	21
start		15686001	15510001	15580401
end		15687600	15512000	15582400
1392	Shaanbei_cashmere	1.12	0.892	1.042
43	Shaanbei_cashmere	1.32	1.006	0.944
47	Shaanbei_cashmere	1.1525	0.826	1.058
61	Shaanbei_cashmere	1.245	0.864	1.036
76	Shaanbei_cashmere	1.1725	0.884	1.04
93	Shaanbei_cashmere	1.36	0.904	1.334
9	Shaanbei_cashmere	1.7025	0.972	1.13
F1-01	Shaanbei_cashmere	1.515	0.984	1.198
F1-02	Shaanbei_cashmere	1.6325	0.93	1.188
F1-03	Shaanbei_cashmere	1.3975	0.932	1.196
F1-08	Shaanbei_cashmere	1.975	0.856	1.152
F1-09	Shaanbei_cashmere	1.3525	0.894	1.058
F1-31	Shaanbei_cashmere	1.0775	0.894	1.06
s006_H2MT3DMXX	Shaanbei_cashmere	1.3375	0.894	1.054
s040_H2MT3DMXX	Shaanbei_cashmere	1.405	0.866	1.018
s059_H2MT3DMXX	Shaanbei_cashmere	1.215	1.052	1.106
s073_H2MT3DMXX	Shaanbei_cashmere	1.06	0.92	1.006
s076_H2MT3DMXX	Shaanbei_cashmere	1.1975	0.902	1.082
s082_H2MT3DMXX	Shaanbei_cashmere	0.8	0.848	1.1
s097_H2MT3DMXX	Shaanbei_cashmere	1.7825	0.968	1.128
D10	Inner_Mongolia_cashmere	1.355	1.236	1.088
D11	Inner_Mongolia_cashmere	1.42	1.008	0.902
D2	Inner_Mongolia_cashmere	1.3675	0.976	1.05
D3	Inner_Mongolia_cashmere	1.2225	1.15	0.918
D4	Inner_Mongolia_cashmere	1.33	1.08	1.012
D5	Inner_Mongolia_cashmere	1.2725	1.002	1.166
D6	Inner_Mongolia_cashmere	1.4375	0.988	1.23
D7	Inner_Mongolia_cashmere	1.335	1.062	1.022
D8	Inner_Mongolia_cashmere	1.245	0.922	0.908
D9	Inner_Mongolia_cashmere	1.1625	0.954	0.992
S10	Inner_Mongolia_cashmere	1.13	0.974	1.042
S11	Inner_Mongolia_cashmere	1.3475	0.998	1.054
S12	Inner_Mongolia_cashmere	1.215	1.02	0.932
S13	Inner_Mongolia_cashmere	1.305	0.986	1.086
S15	Inner_Mongolia_cashmere	1.3275	0.976	0.908
S1	Inner_Mongolia_cashmere	1.58	1.174	0.996
S2	Inner_Mongolia_cashmere	1.3	0.986	1.034
S3	Inner_Mongolia_cashmere	1.2475	1.12	1.012
S4	Inner_Mongolia_cashmere	1.3825	1.142	0.814
S5	Inner_Mongolia_cashmere	1.115	1.116	1.25
S6	Inner_Mongolia_cashmere	1.35	0.912	1.03
S7	Inner_Mongolia_cashmere	1.115	0.924	1.01
S8	Inner_Mongolia_cashmere	1.4075	0.914	0.914
S9	Inner_Mongolia_cashmere	1.29	1.116	0.828
SA	Inner_Mongolia_cashmere	1.15	1.114	1.038
SB	Inner_Mongolia_cashmere	1.1825	1.028	0.97
SC	Inner_Mongolia_cashmere	1.335	1.068	1.096
SD	Inner_Mongolia_cashmere	1.3125	0.944	0.914
SE	Inner_Mongolia_cashmere	1.09	1.194	1.098
SRR6246093	Liaoning_cashmere	1.3675	1.016	0.98
SRR6246094	Liaoning_cashmere	1.1425	0.914	1.172
SRR6246099	Liaoning_cashmere	1.345	0.918	1.186
SRR6246101	Liaoning_cashmere	1.26	1.026	1.024
SRR6246102	Liaoning_cashmere	1.54	0.902	0.984

## Sheet: 2
		CNV1	CNV2	CNV3
Chrom	Chrom	21	21	21
Start	Start	15686001	15510001	15580401
End	End	15687600	15512000	15582400
Length	Length	1599	1999	1999
Genetype	Genetype	exonic	intronic	intronic
Gene_symbol	Gene_symbol	AKAP13	AKAP13	AKAP13
Bezoar~Bezoar_goat	ERR340328	1.34	1.13	1.35
Bezoar~Bezoar_goat	ERR340329	0.91	0.78	0.71
Bezoar~Bezoar_goat	ERR340330	1.02	0.82	1.16
Bezoar~Bezoar_goat	ERR340331	1.27	0.95	1.04
Bezoar~Bezoar_goat	ERR340333	1.03	1.19	1.12
Bezoar~Bezoar_goat	ERR340334	0.67	1.29	1.09
Bezoar~Bezoar_goat	ERR340335	0.91	0.95	1.21
Bezoar~Bezoar_goat	ERR340336	1.34	1	1.06
Bezoar~Bezoar_goat	ERR340338	0.93	0.99	1.07
Bezoar~Bezoar_goat	ERR340340	0.95	0.86	1.06
Bezoar~Bezoar_goat	ERR340341	1	0.77	1.01
Bezoar~Bezoar_goat	ERR340342	1.14	1.26	1.24
Bezoar~Bezoar_goat	ERR340343	1	1.08	1.26
Bezoar~Bezoar_goat	ERR340344	1.07	0.96	1.28
Bezoar~Bezoar_goat	ERR340345	1.3	1.01	0.98
Bezoar~Bezoar_goat	ERR340347	1.19	0.91	0.87
Bezoar~Bezoar_goat	ERR340348	0.96	0.99	1.17
Bezoar~Bezoar_goat	ERR340426	1.04	1.01	1.02
Bezoar~Bezoar_goat	ERR470100	1.15	1.01	0.51
Bezoar~Bezoar_goat	ERR470104	1.2	1.29	0.71
Bezoar~Bezoar_goat	ERR470106	1.05	1.18	0.49
Bezoar~Bezoar_goat	IRCA-C3-1002	0.99	1.14	1.05
West_Asia~Iran_indigenous_goat	A14	1.17	0.92	1.01
West_Asia~Iran_indigenous_goat	ERR297229	1.05	1.03	1
West_Asia~Iran_indigenous_goat	ERR299449	1.1	0.94	1.04
West_Asia~Iran_indigenous_goat	ERR299456	1.07	1.02	1.09
West_Asia~Iran_indigenous_goat	ERR313197	1.22	0.99	1.04
West_Asia~Iran_indigenous_goat	ERR313198	1.14	1.14	1.12
West_Asia~Iran_indigenous_goat	ERR313199	1.04	1	0.84
West_Asia~Iran_indigenous_goat	ERR313200	0.92	0.91	1.06
West_Asia~Iran_indigenous_goat	ERR313202	0.91	0.84	0.88
West_Asia~Iran_indigenous_goat	ERR313204	0.87	1.16	1.25
West_Asia~Iran_indigenous_goat	ERR313206	1.36	0.97	1.09
West_Asia~Iran_indigenous_goat	ERR313207	1.15	0.97	0.93
West_Asia~Iran_indigenous_goat	ERR313209	1.14	1.1	1.18
West_Asia~Iran_indigenous_goat	ERR313211	1.02	1.06	0.98
West_Asia~Iran_indigenous_goat	ERR313210	1.05	0.97	1
West_Asia~Iran_indigenous_goat	ERR313213	1.06	0.96	1.07
West_Asia~Iran_indigenous_goat	ERR313215	1.05	0.97	1.04
West_Asia~Iran_indigenous_goat	ERR313212	1.28	1.06	0.89
West_Asia~Iran_indigenous_goat	ERR340332	1.02	1.06	0.99
West_Asia~Iran_indigenous_goat	ERR340337	0.92	0.96	1.06
West_Asia~Iran_indigenous_goat	ERR340339	0.98	0.87	0.75
West_Asia~Iran_indigenous_goat	KH1-463_NoIndex_L008	1.28	1.06	1.05
West_Asia~Iran_indigenous_goat	FS1	1.26	1.22	1.05
West_Asia~Iran_indigenous_goat	Y2	1.23	0.77	1.07
West_Asia~Iran_indigenous_goat	Y3	1.17	0.82	1.06
West_Asia~Iran_indigenous_goat	Y6	1.22	0.98	0.91
West_Asia~Hormozgan_tali_goat	A25	1.15	0.96	1.04
West_Asia~kurdish_goat	KD1-426_NoIndex_L002	1.13	1.08	0.96
West_Asia~Hamedan_goat	HM1	1.2	0.99	1.17
West_Asia~Nodushan_goat	Y16	1.06	0.89	0.91
West_Asia~Saghez_goat	Y21	1.66	1.04	1.32
West_Asia~Makoo_goat	AJ1-476_NoIndex_L003	1.15	0.86	0.86
West_Asia~Najdi_goat	A23	1.32	0.87	0.9
West_Asia~Abadeh_goat	A8	1.1	0.76	1.28
West_Asia~Khalkhali_goat	AL1	1.2	0.86	1.14
East_Asia~Qinghai_Tibetan_goat	QG_47_3	1.42	0.72	1.13
East_Asia~Qinghai_Tibetan_goat	QG_49_2	0.89	0.97	0.81
East_Asia~Qinghai_Tibetan_goat	QG_50_2	1.07	0.98	1.1
East_Asia~Qinghai_Tibetan_goat	QG_51_3	1.26	0.75	1.42
East_Asia~Qinghai_Tibetan_goat	QG_57_2	1.14	1.08	1.06
East_Asia~Qinghai_Tibetan_goat	QG_59_2	0.82	1.54	1.44
East_Asia~Tibetan_white_goat	M3-550_NoIndex_L005	1.23	0.83	1.03
East_Asia~Erdos_goat	S10	1.13	1.03	0.89
East_Asia~Erdos_goat	S11	1	1.02	0.93
East_Asia~Erdos_goat	S12	0.87	0.98	1.32
East_Asia~Erdos_goat	S13	1.01	0.95	0.97
East_Asia~Erdos_goat	S15	0.95	1.01	0.96
East_Asia~Erdos_goat	S2	0.99	1.11	0.92
East_Asia~Erdos_goat	S3	1.24	1	1.4
East_Asia~Erdos_goat	S4	0.87	0.99	1.25
East_Asia~Erdos_goat	S5	1.07	1.05	1.07
East_Asia~Erdos_goat	D11	1	1.02	1.19
East_Asia~Erdos_goat	D5	1.12	1.17	0.97
East_Asia~Erdos_goat	D2	0.91	0.96	0.99
East_Asia~Erdos_goat	D3	1.17	1.14	0.9
East_Asia~Erdos_goat	D10	1.14	1.16	1.18
East_Asia~Erdos_goat	D4	1.25	0.96	0.93
East_Asia~Erdos_goat	D9	0.89	1.2	1.15
East_Asia~Erdos_goat	D6	1.16	1.21	1.17
East_Asia~Erdos_goat	D7	0.9	0.86	1.06
East_Asia~Erdos_goat	D8	1.02	0.86	1.2
East_Asia~Bange_Cashmere_goat	T14	1.03	1.3	1
East_Asia~Ritu_Cashmere_goat	T16-580_NoIndex_L005	1.15	1.08	1.03
East_Asia~Nubian-Longlin_goat_F1	Xm102-1	1.24	0.8	1.43
East_Asia~Nubian-Longlin_goat_F1	Xm102-6	0.99	0.61	1.5
East_Asia~Nubian-Longlin_goat_F1	Wm102-3	1.18	0.91	1.37
East_Asia~Longlin_goat	Wme01-3	1.33	0.65	1.39
East_Asia~Longlin_goat	Wme02-3	1.22	0.68	1.25
East_Asia~Longlin_goat	Xme01-1	1	0.86	1
East_Asia~Longlin_goat	XME01-6	1.03	0.66	1.23
East_Asia~Longlin_goat	Xme02-1	1.3	0.79	1.49
East_Asia~Longlin_goat	Xme02-6	1.21	0.63	1.17
East_Asia~Chinese_Nubian_goat	Xmr01-1	1.05	0.65	1.28
East_Asia~Chinese_Nubian_goat	Xmr01-6	1.03	0.76	1.34
East_Asia~Chinese_Nubian_goat	xmr02-6	1.7	0.97	1.38
East_Asia~Chinese_Nubian_goat	Wmr01-3	1.31	0.54	1.46
Africa~Morocco_indigenous_goat	ERR229474	1.07	1.07	1.16
Africa~Morocco_indigenous_goat	ERR229481	0.92	1.03	0.93
Africa~Morocco_indigenous_goat	ERR229485	1.18	1.08	1.09
Africa~Morocco_indigenous_goat	ERR232492	1.03	1	0.84
Africa~Morocco_indigenous_goat	ERR229487	0.97	0.97	1.19
Africa~Morocco_indigenous_goat	ERR299283	1.11	0.97	0.89
Africa~Morocco_indigenous_goat	ERR313266	1.01	1.11	1.17
Africa~Morocco_indigenous_goat	ERR313257	1	1.09	1.25
Africa~Morocco_indigenous_goat	ERR313259	0.99	1.14	1.11
Africa~Morocco_indigenous_goat	ERR313272	0.89	1.22	1.02
Africa~Morocco_indigenous_goat	ERR315505	1.25	1.18	0.97
Africa~Morocco_indigenous_goat	ERR315515	0.76	1.07	0.99
Africa~Morocco_indigenous_goat	ERR315516	0.8	1.43	1.12
Africa~Morocco_indigenous_goat	ERR318768	0.85	0.79	1.04
Africa~Morocco_indigenous_goat	ERR332581	1	1.04	1.15
Africa~Morocco_indigenous_goat	ERR332592	1.09	1.12	1.04
Africa~Morocco_indigenous_goat	ERR340428	1.33	1.17	1
Africa~Morocco_indigenous_goat	ERR345973	1.24	1.06	1.12
Europe~Italy_goat	ERR405774	1.6	0.68	1.03
Europe~Italy_goat	ERR405775	1.33	0.59	1.19
Europe~Italy_goat	ERR405776	1.2	0.58	1.02
Europe~Italy_goat	ERR405777	1.35	0.53	0.97
Europe~Italy_goat	ERR405778	1.49	0.76	1.22
Europe~Saanen_goat	ERR470101	0.77	0.88	1.02
Europe~Saanen_goat	ERR470102	1.24	1.18	1.17
Europe~Saanen_goat	S1	1.06	1.07	1.06
Europe~Alpine_goat	ERR470103	1.21	1.25	1.18
Europe~Alpine_goat	A1-468_NoIndex_L001	1.02	0.94	0.87
Europe~Alpine_goat	ERR470105	0.97	1.14	0.79
Europe~Spain_goat	SP1-456_NoIndex_L008	1.06	0.99	0.99
Europe~Spain_goat	SP4-454_NoIndex_L003	1.04	1	1.23
Europe~Terry_goat	CT1-483_NoIndex_L007	1.14	0.8	1.21
Europe~Dries_goat	CD1-468_NoIndex_L007	1.08	0.84	1.1
Europe~Poitou_goat	P1-430_NoIndex_L001	1.2	0.93	0.92
